# Supplementary material for: A conserved mitochondrial surveillance pathway is required for defense against Pseudomonas aeruginosa
Source: PLoS Genet. 2017 Jun 29;13(6):e1006876. doi: 10.1371/journal.pgen.1006876 (PMC5510899; doi:10.1371/journal.pgen.1006876)
Supplement: S1 Table — (XLSX) [file pgen.1006876.s010.xlsx]

## Sheet: Upreg_LiquidKilling
ID	Fold	gene	Name
192635_at	261.284	C02B4.2	nhr-17
190958_s_at	108.649	F44E5.4
173687_s_at	86.6066	R11A5.3
171941_s_at	77.9781	F44E5.5
185076_at	77.6255	F52F10.4	oac-32
186299_at	55.9535	H20E11.2
188978_s_at	44.5874	K10H10.2	cysl-2
190356_at	43.8179	R166.5	mnk-1
179135_at	42.7814	R10E8.3
182733_at	41.0585	C31A11.5	oac-6
179226_at	38.3809	C06B3.7
185693_at	38.1689	W02F12.2
192266_s_at	36.44	C12C8.1	hsp-70
181502_s_at	33.4798	W07A12.6	oac-54
188917_s_at	32.4025	F26H11.2	nurf-1
193464_s_at	29.3269	F35G2.4	phy-2
177833_s_at	26.537	F19B2.5
189087_s_at	21.2981	T27E4.8	hsp-16.1
181520_at	19.7099	W07A12.7	rhy-1
176209_at	18.4693	Y58A7A.5
183876_at	14.7427	C07G3.2	irg-1
191294_at	14.6063	ZC373.1	cbs-1
176607_s_at	13.9835	C30C11.4
185055_at	13.9058	C10H11.6	ugt-26
189069_at	13.776	C10C5.3
184313_s_at	13.1228	K11H12.4
183263_s_at	12.9713	F59B1.8
187161_s_at	12.0029	R107.5
187139_s_at	11.9557	F19C6.2
185968_at	11.889	C56E10.4	nhr-137
172901_x_at	11.5423	T27E4.3	hsp-16.48
172901_x_at	11.5423	T27E4.9	hsp-16.49
180192_at	10.4973	C49G7.5	irg-2
176222_at	10.3946	Y82E9BL.10	fbxa-14
186250_s_at	10.32	C32D5.12
188998_s_at	10.2444	C05A9.1	pgp-5
183702_at	10.0134	K05B2.4
185328_at	9.71534	C10H11.4	ugt-28
180870_at	9.63363	ZC196.3
173620_s_at	9.14532	C03A7.11	ugt-51
176256_s_at	8.70419	Y58A7A.4
177903_s_at	8.06118	F09B9.1	oac-14
173564_at	7.68379	Y37D8A.4
173713_at	7.63122	F59B10.4
179610_s_at	7.58668	T16G1.5
192229_s_at	7.44617	Y38C9A.2	cgp-1
185982_s_at	7.25531	R02D3.8
183310_s_at	7.02954	T23C6.3	cnp-3
178886_at	6.97941	F32D8.3
188444_at	6.94716	Y46H3A.2	hsp-16.41
172429_x_at	6.75236	F52E10.4
182106_at	6.72625	C34H4.1
176819_s_at	6.65949	Y49C4A.8	ugt-29
181695_at	6.53169	C49G7.7
190383_s_at	6.40855	K10D2.6	emb-8
191670_at	6.36294	T09B9.2
187973_s_at	6.29852	F22E12.4	egl-9
179563_at	6.24015	C25D7.16
179563_at	6.24015	C25D7.5
192107_s_at	6.21595	D2023.2	pyc-1
189178_at	6.20617	F44G3.2
187185_at	6.18825	Y71F9AL.10
178571_s_at	6.15792	C37A5.2	fipr-22
183709_at	6.13775	T23G11.7
180193_at	6.00351	F14F9.4
182815_at	5.79743	T24C4.4
179171_at	5.7836	T27F6.8
189041_s_at	5.77399	T21E8.1	pgp-6
188431_s_at	5.74619	C14F5.1	dct-1
192644_at	5.6653	C37H5.8	hsp-6
181103_s_at	5.65948	E04A4.4	hoe-1
176295_at	5.58823	Y22D7AR.9	fbxa-74
177949_at	5.45801	W01A8.1	mdt-28
173731_s_at	5.38258	M05D6.5
188282_at	5.29029	Y46H3A.3	hsp-16.2
178497_at	5.27048	C13G3.1
185142_at	5.21888	E02C12.8
190009_at	5.20481	F49E12.10
177726_at	5.20424	K01G5.9
191646_at	5.09368	F53F4.5	fmo-4
191827_at	5.08861	C54D1.1	pgp-10
192189_at	5.08675	T05B4.2	nhr-57
191295_at	5.08224	E03H4.8
176135_s_at	4.90556	Y119D3B.18	fbxa-91
178515_s_at	4.78743	T14D7.2	oac-46
176139_at	4.73699	F42H10.6
181797_at	4.62581	F17H10.1
192239_at	4.60699	F57B9.3
190410_s_at	4.59091	F56B6.4	gyg-1
190006_at	4.57183	R02E12.2	mop-25.1
191521_s_at	4.53708	F26A3.4
192441_s_at	4.44565	F13B10.1	tir-1
180855_s_at	4.42172	C52B9.7	paf-2
176141_s_at	4.37052	Y58A7A.3
180409_at	4.31833	F17C11.5	clec-221
192135_at	4.29021	B0272.4
192271_s_at	4.23896	C24G6.4	nhr-47
176453_at	4.21242	Y39G10AR.6	ugt-31
188493_at	4.10022	K07C5.2
189980_at	4.08479	T27B7.4	nhr-115
183597_at	4.08469	F58E10.4	aip-1
189092_s_at	4.013	C10C5.4
191759_at	3.84829	K08C7.5	fmo-2
189519_at	3.69093	R08F11.3	cyp-33C8
188632_at	3.61362	K08E3.1	tyr-2
177152_at	3.51284	Y45G5AM.3
189185_at	3.48538	C05E4.14	srh-2
187932_at	3.45882	D2013.8	scp-1
193714_at	3.45469	C16A3.7	nfx-1
193686_at	3.37424	F32A11.6	moe-3
190646_s_at	3.236	F18E3.7	ddo-2
183940_at	3.21838	F56D2.5
187734_s_at	3.20007	C01C10.3	acl-12
180788_at	3.09301	H21P03.2
192959_at	3.06948	F47A4.5
179854_at	3.04047	Y47D3A.2	fbxa-128
193701_s_at	2.97158	K06B4.11	nhr-53
192349_at	2.96577	F48F7.5
179942_at	2.9405	M01G12.9
187265_at	2.9216	F30B5.4
183452_s_at	2.91193	Y32F6B.1
188239_s_at	2.8937	F35G12.6	mab-21
177979_s_at	2.88332	C36E8.3	pxd-1
184212_s_at	2.853	C56C10.3	vps-32.1
182083_at	2.84853	Y48C3A.4	ztf-22
189184_at	2.82951	F22F7.5	ckb-4
175006_at	2.82446	C26D10.5	eff-1
181393_at	2.79334	F17C11.13
181393_at	2.79334	F17C11.6
187597_at	2.79139	T20B12.6	mml-1
187222_at	2.77403	D1044.1
174882_s_at	2.75388	K06H7.3	vms-1
179167_at	2.73147	M05D6.6
191855_at	2.69183	F43G9.3
182805_s_at	2.67305	C49H3.9
177546_at	2.63651	C54G4.7
188288_s_at	2.63464	M05D6.4	lact-4
189320_at	2.60444	Y41G9A.3	aakg-3
192634_at	2.56767	ZC410.1	nhr-11
178726_s_at	2.54931	R11A5.2	nud-2
187191_at	2.54751	C04A2.1	tbc-6
192388_at	2.54204	K08C7.1
181147_s_at	2.50333	T20B5.3	oga-1
185171_at	2.49946	F19B10.13
185171_at	2.49946	F19B10.4
192249_at	2.49758	F22A3.1	ets-4
193070_at	2.48292	F57B9.4	coq-2
192062_at	2.46317	R08D7.6	pde-2
192177_s_at	2.45083	ZK632.4
183861_at	2.35836	W02D9.10
192282_at	2.35596	R11G11.2	nhr-58
183044_at	2.35205	F38A5.7
183587_at	2.33037	F40F11.3
178359_s_at	2.32222	T28B8.1
175254_at	2.28508	C05D10.3	wht-1
193567_at	2.28121	Y17D7A.3	nhr-65
181429_at	2.23804	C37H5.5
183561_s_at	2.21777	F40F12.7
172967_x_at	2.17902	C25A1.11	aha-1
174451_at	2.17251	C33H5.19	tag-321
184428_at	2.17147	K11H12.8
188912_s_at	2.1562	R07G3.1	cdc-42
176138_at	2.07816	Y119D3B.22	fbxa-76
192132_at	2.06829	F38B7.3
191712_s_at	2.03749	C05E4.9	icl-1
176411_s_at	2.02739	Y71G12B.15	ubc-3
190060_at	2.02677	B0546.1	mai-2

## Sheet: Upreg_SlowKilling
ID	Fold	gene	Name
184656_at	35.8827	T19D12.3
183629_at	33.7385	F55G11.6
172185_x_at	32.7712	Y46C8AL.2	clec-174
181459_at	24.477	F49H6.13
177100_at	20.6241	Y46C8AL.4	clec-71
182050_at	20.2651	C41H7.7	clec-3
182465_at	16.0892	Y17D7B.3
183216_at	15.9838	Y51B9A.8
190139_s_at	11.3039	E03H4.10	clec-17
191038_at	10.7143	C02F5.8	tsp-1
185669_at	10.6433	Y75B8A.39
183327_at	10.6007	C32H11.3
182815_at	9.70321	T24C4.4
184993_at	9.57946	H02F09.3
177063_at	8.97959	Y94H6A.2
184569_at	8.95279	W08A12.4
183504_at	7.80666	F55G11.3
189058_at	7.20334	F26A1.8
177375_at	7.15148	M60.2
177092_at	6.88864	Y46C8AL.8	clec-74
183052_at	6.58059	C32H11.1
180642_at	6.53781	F53A9.2
185425_at	6.47013	Y38E10A.5	clec-4
185003_s_at	6.26853	F52F10.3	oac-31
179210_at	6.26697	T05F1.9
179301_at	6.24753	T26F2.3
183381_at	6.19216	C50F7.5
183876_at	6.18121	C07G3.2	irg-1
191382_at	6.10243	F35E8.8	gst-38
176295_at	5.91129	Y22D7AR.9	fbxa-74
179511_at	5.86521	F20G2.5
178900_s_at	5.76476	F45D3.4
181041_at	5.71833	F09F9.3
192509_at	5.59103	ZK666.6	clec-60
185270_at	5.56785	F53E10.4	irg-3
183018_at	5.5352	F16B4.7
189299_at	5.4686	Y65B4BR.1
180768_at	5.36128	F38E9.1
182654_at	5.24884	C54D10.14
183624_at	5.02151	F55G11.5	dod-22
173238_s_at	4.77585	K11D12.4	cpt-4
182667_at	4.74563	C13D9.1	srr-6
188927_at	4.68985	C02F5.11	tsp-2
191543_at	4.49124	C04G6.5
186383_at	4.4907	T19D12.4
179457_at	4.4611	B0024.4
179854_at	4.41387	Y47D3A.2	fbxa-128
176003_at	4.37992	M02H5.1	nhr-99
191502_at	4.29645	ZC443.5	ugt-18
188106_at	4.20844	T01C3.4	fil-1
181555_at	4.17015	B0496.7	valv-1
181635_at	4.00855	F55G11.2
189538_s_at	3.82593	C01B7.4	magu-2
190959_s_at	3.77645	F37B1.5	gst-16
178441_at	3.66542	C34C6.7
179650_at	3.62606	K08D8.4
192010_s_at	3.58393	F43E2.8	hsp-4
179430_s_at	3.5628	C49C3.9
189221_at	3.51533	F28G4.1	cyp-37B1
186390_at	3.4915	Y47H10A.5
179704_at	3.47117	C16D9.4
178435_at	3.45292	C17H1.7
187992_at	3.41437	F47H4.10	skr-5
182428_s_at	3.40206	Y22F5A.6	lys-3
181857_at	3.39492	C06E4.8
177666_at	3.38735	D1086.5
177641_at	3.37852	F36G9.7
178248_at	3.373	C07E3.3
177219_at	3.3313	M28.8
172070_x_at	3.29773	K06A9.1
183652_at	3.24035	K01A2.2	far-7
172363_x_at	3.23664	F53A9.6
180453_at	3.17937	F53A9.1
179204_s_at	3.17146	T27F2.4	zip-10
183324_at	3.13069	K10D11.5
173159_s_at	3.08236	Y70C5C.6	nhr-112
175158_s_at	3.06869	T12A7.6
188032_at	3.05154	R07A4.2
189971_at	3.05108	F01G10.3	ech-9
173154_s_at	2.92222	T26F2.2
178262_at	2.89028	F01D5.5
175953_at	2.87104	F41G4.8
184352_at	2.86798	C17H12.6
193566_at	2.85916	C06C6.4	nhr-63
185453_at	2.84606	H14A12.5
184840_at	2.81996	Y46G5A.20
173480_s_at	2.81621	Y5H2B.5	cyp-32B1
190910_at	2.79463	E02H1.1
188598_at	2.79262	R09D1.11
187681_at	2.71834	T25D10.4
183187_at	2.7163	K10D11.1	dod-17
171996_x_at	2.71476	F58A3.2	egl-15
186263_at	2.70423	F43C11.7
185280_at	2.70208	H43E16.1
174630_at	2.68412	T28B11.1
179498_at	2.66132	C06H5.2	fbxa-157
174177_at	2.65671	C02F5.7
175690_s_at	2.65539	Y38C9A.2	cgp-1
179226_at	2.64589	C06B3.7
181697_at	2.63986	C08E3.6	fbxa-163
174784_at	2.60506	F56B6.2	rgs-7
179373_at	2.59099	C50F4.9
182513_at	2.58965	F08F1.8	tth-1
182696_s_at	2.57364	K03B4.7	cpg-8
180823_at	2.55935	Y43F8B.9
180973_at	2.55092	F49F1.6
180920_s_at	2.54828	ZK1037.6
178041_at	2.54787	F16C3.2
174506_at	2.53698	C27C12.2	egrh-1
194060_s_at	2.5208	T01D3.6
181303_at	2.52015	C33A12.3
175462_s_at	2.51159	T12A7.1	gem-4
184623_at	2.4996	K01A2.10
179574_at	2.47293	T04F8.7
179418_at	2.46375	Y6E2A.4
173948_s_at	2.45481	F35E12.7	dct-17
174069_at	2.45382	tag-234
172352_at	2.44511	C33A12.4
184624_s_at	2.43761	C25H3.10
186289_at	2.43212	F55G1.15
190545_at	2.43176	C04G6.1	mpk-2
178483_at	2.42722	C14A4.1	dohh-1
179914_at	2.41227	F35E12.8
176169_at	2.39166	Y82E9BL.14	fbxa-80
180690_at	2.38211	F35E12.4
182323_at	2.37537	C02H6.2	fbxa-105
173558_at	2.36453	ZC443.3
173873_at	2.33308	F53E4.1
173335_s_at	2.32581	C24B9.9	dod-3
176135_s_at	2.32046	Y119D3B.18	fbxa-91
176452_at	2.31168	Y37E11AR.1	best-20
188975_at	2.30447	C15A11.7
176347_at	2.28645	Y22D7AL.15
178180_at	2.26373	F21H7.4	clec-233
181074_at	2.23779	C52B9.6	twk-28
181265_at	2.16356	R12E2.2
182444_at	2.14992	F18G5.6
177701_s_at	2.14647	K08D8.6
175195_at	2.14448	T09F5.12
182754_at	2.14217	C16B8.3
171900_s_at	2.12557	B0511.6
184994_s_at	2.11763	Y56A3A.18
192992_at	2.11274	Y51A2D.13
184393_at	2.10365	C33H5.13
182733_at	2.08583	C31A11.5	oac-6
174012_s_at	2.08523	F53B2.8
175705_s_at	2.08181	F38A5.3	lec-11
174281_at	2.06986	Y77E11A.14
176701_at	2.06935	M04F3.1	rpa-2
176104_at	2.06628	Y41D4B.17
187829_s_at	2.05474	F55C12.7	tag-234
192777_at	2.05176	F44C8.3	nhr-18
177478_at	2.0309	D1086.2
179022_at	2.02785	C50F4.1
191527_s_at	2.01749	C07A9.8	best-5
180612_s_at	2.00954	F53A9.8
174569_at	2.00721	F09E5.16
172427_x_at	2.00096	B0213.3	nlp-28
