# Supplementary material for: A conserved mitochondrial surveillance pathway is required for defense against Pseudomonas aeruginosa
Source: PLoS Genet. 2017 Jun 29;13(6):e1006876. doi: 10.1371/journal.pgen.1006876 (PMC5510899; doi:10.1371/journal.pgen.1006876)
Supplement: S4 Table — (XLSX) [file pgen.1006876.s013.xlsx]

## Sheet: Upreg_Phenanthroline
ID	Fold	Gene	Name
189405_at	1700.03	F14H3.10	cyp-35D1
190002_at	1215.38	C33C12.8	gba-2
186815_s_at	987.935	E02C12.10	E02C12.10
186815_s_at	987.935	E02C12.11	E02C12.11
171941_s_at	978.251	F44E5.4	F44E5.4
171941_s_at	978.251	F44E5.5	F44E5.5
185902_at	919.054	F21C10.9	F21C10.9
186180_at	870.036	E02C12.6	E02C12.6
191776_at	852.233	T19H12.1	ugt-9
188882_at	802.862	R08H2.1	dhs-23
191251_at	760.143	C33A12.6	ugt-21
190318_at	713.909	R05D8.9	R05D8.9
178563_at	682.97	T16G1.6	T16G1.6
189394_at	676.046	K07C6.5	cyp-35A5
191466_at	650.102	C35A5.2	ugt-33
187464_at	608.844	ZC262.4	ZC262.4
182163_s_at	561.108	F44E7.5	F44E7.5
184047_at	443.806	F09G2.6	ugt-36
172252_x_at	418.215	H25K10.4	H25K10.4
189087_s_at	307.158	T27E4.2	hsp-16.11
189087_s_at	307.158	T27E4.8	hsp-16.1
191071_at	300.998	ZK697.6	gst-21
187028_s_at	282.928	C33E10.10	C33E10.10
191611_at	254.511	F35E8.11	cdr-1
189409_at	229.438	C49G7.8	cyp-35A4
179093_at	220.974	T16G1.4	T16G1.4
188921_at	216.153	F25D1.5	F25D1.5
189304_at	208.523	K09D9.2	cyp-35A3
179633_at	205.542	W07G1.2	sre-44
186996_at	204.147	Y73C8C.10	Y73C8C.10
185693_at	203.027	W02F12.2	W02F12.2
189460_at	194.061	B0285.9	ckb-2
181502_s_at	193.168	W07A12.6	rhy-1
189282_at	192.619	C06B3.3	cyp-35C1
172263_x_at	182.37	F38C2.1	F38C2.1
189633_at	174.527	B0213.16	cyp-34A10
188618_at	165.331	Y46H3D.6	nhr-237
189461_at	157.299	B0213.12	cyp-34A7
181520_at	155.658	W07A12.7	rhy-1
188962_at	155.247	H23N18.3	ugt-8
191418_at	150.554	ZC443.6	ugt-16
188978_s_at	147.379	K10H10.2	cysl-2
181717_at	140.362	Y54G9A.4	Y54G9A.4
183676_s_at	138.196	F08F8.1	numr-2
183676_s_at	138.196	F08F8.5	numr-1
173687_s_at	132.68	R11A5.3	R11A5.3
184068_at	129.985	R05D8.7	R05D8.7
192635_at	128.049	C02B4.2	nhr-17
189314_at	126.818	C45H4.2	cyp-33C1
190962_s_at	125.813	F37B1.8	gst-19
183230_at	125.576	R02E4.1	R02E4.1
188607_at	122.696	ZK1058.6	nit-1
193543_at	120.46	K10H10.3	dhs-8
173238_s_at	119.232	K11D12.4	cpt-4
186687_at	116.499	T28F3.3	hke-4.1
183263_s_at	114.075	F59B1.8	F59B1.8
172901_x_at	113.499	T27E4.3	hsp-16.48
172901_x_at	113.499	T27E4.9	hsp-16.49
193903_at	110.396	C47A10.1	pgp-9
191383_at	109.19	ZK546.11	gst-30
191023_at	101.515	T10D4.5	srh-71
178887_at	101.462	B0019.2	B0019.2
177812_at	101.118	F10C2.7	F10C2.7
188802_at	93.2655	F54D5.8	dnj-13
188444_at	93.2454	Y46H3A.2	hsp-16.41
178244_at	91.2791	F01D5.6	F01D5.6
189256_at	87.6796	K07C6.3	cyp-35B2
186299_at	83.3228	H20E11.2	H20E11.2
189218_at	82.4036	R04D3.1	cyp-14A4
185715_s_at	81.4813	H24O09.2	fbxb-72
188217_at	80.8396	Y80D3A.7	ptr-22
192605_at	80.0057	F11A5.12	stdh-2
179226_at	79.466	C06B3.7	C06B3.7
192636_at	76.3741	F37H8.3	F37H8.3
178497_at	76.2321	C13G3.1	C13G3.1
189556_at	72.6748	C45H4.17	cyp-33C2
177903_s_at	71.913	F09B9.1	oac-14
183090_s_at	71.1003	ZK742.4	ZK742.4
189069_at	70.7221	C10C5.3	C10C5.3
175985_at	69.7729	C02D5.3	gsto-2
191414_s_at	68.833	C02A12.1	gst-33
185081_at	67.4408	Y73C8C.2	clec-210
173713_at	60.4343	F59B10.4	F59B10.4
186946_at	58.2519	Y18D10A.13	pad-1
187895_at	57.9906	Y18D10A.14	Y18D10A.14
189025_at	57.2095	D2063.1	D2063.1
188282_at	56.1637	Y46H3A.3	hsp-16.2
190705_s_at	55.9023	C17C3.12	acdh-2
177835_at	54.1824	F37A8.5	F37A8.5
188930_at	53.4501	T10B5.8	T10B5.8
183703_s_at	51.8624	Y43D4A.2	ugt-22
185599_s_at	48.0566	F02C12.5C	cyp-13B1
188917_s_at	46.4644	F26H11.3A	nurf-1
189336_at	46.3755	K09A11.3	cyp-14A2
192497_at	45.7521	R04B5.3	nhr-205
190254_at	44.4118	C55A6.5	sdz-8
182999_at	44.2413	W06H8.2	W06H8.2
191341_s_at	43.9969	F33H12.2	sri-39
176209_at	43.7287	Y58A7A.5	Y58A7A.5
185253_at	42.7514	C37C3.10	C37C3.10
188836_at	41.1993	F56D5.3	F56D5.3
189309_at	40.4597	F41B5.2	cyp-33C7
191638_s_at	39.9826	F10G8.1	F10G8.1
185328_at	39.2616	C10H11.4	ugt-28
173395_s_at	38.0073	Y47D3B.10	dpy-18
192944_at	37.9562	F11G11.1	gst-8
184689_at	37.8348	F48G7.12	F48G7.12
188224_s_at	37.6815	C52A10.2	C52A10.2
192816_at	37.597	F49E11.7	F49E11.7
185864_at	35.9506	K11D12.3	srr-4
189861_at	35.2535	K10B2.2	K10B2.2
191219_at	34.8141	Y41C4A.11	Y41C4A.11
178651_at	34.3341	F08G2.5	F08G2.5
185210_s_at	34.0826	K11D12.5	K11D12.5
193686_at	33.9573	F32A11.6	moe-3
177092_at	33.2263	Y46C8AL.K	clec-74
192010_s_at	32.9627	F43E2.8	hsp-4
190383_s_at	32.6936	K10D2.6	emb-8
192474_s_at	32.2443	C31C9.2	C31C9.2
178302_at	32.1643	F58B4.5	F58B4.5
190218_at	31.991	F22E10.2	pgp-13
191382_at	30.5539	F35E8.8	gst-38
172806_x_at	30.5382	B0238.13	B0238.13
183702_at	30.4237	K05B2.4	K05B2.4
188695_s_at	29.6745	Y6B3A.1	agef-1
185600_at	29.2062	R08F11.1	R08F11.1
193442_at	29.0662	F55A11.5	acl-10
193687_at	29.0484	R04B5.4	nhr-12
189378_at	28.1636	K09A11.4	cyp-14A3
191728_at	28.037	Y54E10BL.6	mek-2
192266_s_at	27.0721	C12C8.1	hsp-70
191871_s_at	26.7078	K01D12.11	cdr-4
183782_at	26.6141	ZK1058.5	ZK1058.5
191923_at	26.1528	T10F2.2	T10F2.2
191605_at	25.7583	F13A7.10	gst-44
172989_s_at	25.7551	R11A5.7	R11A5.7
186072_s_at	25.6707	R08F11.4	R08F11.4
187161_s_at	25.5106	R107.5A	R107.5
189031_at	25.2162	F44E7.8	nhr-142
190743_at	25.1739	C02F5.9	C02F5.12
192820_at	25.1569	R03D7.6	gst-5
185525_at	25.1435	C03G6.14	cyp-35A1
190795_s_at	25.0255	F35C11.3	F35C11.3
183117_at	24.7839	ZK742.3	ZK742.3
192948_at	24.6701	F11G11.2	gst-7
191310_at	24.478	F33H12.5	sri-36
193316_s_at	24.1109	Y54E5A.7	Y54E5A.7
172706_x_at	23.6254	F53F1.4	F53F1.4
188705_s_at	23.5695	T06D8.10	T06D8.10
172437_x_at	23.31	R09B5.3	cnc-2
179377_at	22.7196	F19B6.3	F19B6.3
178727_s_at	21.7431	F54D5.9	F54D5.9
183954_at	21.632	C46F11.3	C46F11.3
190620_s_at	21.6304	T08B1.3	alh-5
191294_at	21.5574	ZC373.1	ZC373.1
187041_at	21.2125	Y38E10A.23	Y38E10A.23
179167_at	21.1946	M05D6.6	M05D6.6
177354_at	21.1889	CD4.5	CD4.5
181830_at	21.1194	E04F6.2	E04F6.2
180704_at	20.9605	F56C3.9	F56C3.9
192314_s_at	20.7761	R03G8.6	R03G8.6
179676_s_at	20.7587	C47G2.4	C47G2.4
181429_at	20.5944	C37H5.5	C37H5.5
179688_at	19.9065	T13B5.5	lips-11
175268_at	19.877	T09B9.1	T09B9.1
173564_at	19.6778	Y37D8A.4	Y37D8A.4
188326_at	19.6383	Y18D10A.7	ptr-17
184591_at	19.4361	W08E12.8	W08E12.8
192644_at	19.4357	C37H5.8	hsp-6
177038_at	19.4274	Y94H6A.10	Y94H6A.10
193094_s_at	19.2652	Y52B11A.2	Y52B11A.2
190391_s_at	19.2158	R04B5.6	R04B5.6
193464_s_at	18.9885	F35G2.4	phy-2
181164_at	18.9106	C37H5.3	C37H5.3
185287_at	18.8754	Y53F4B.25	Y53F4B.25
181767_at	18.8334	Y48C3A.5	Y48C3A.5
179649_s_at	18.7985	C13B4.1	C13B4.1
175888_at	18.7466	F12E12.B	F12E12.12
194065_at	18.7198	ZK673.9	clec-143
178817_at	18.5464	C47E8.6	C47E8.6
173620_s_at	18.4734	C03A7.11	ugt-51
172790_x_at	18.4443	F02C12.5	cyp-13B1
173410_s_at	18.154	Y87G2A.1	Y87G2A.1
192189_at	18.0589	T05B4.2	nhr-57
183269_s_at	18.0537	C07G3.9	ugt-64
178355_at	18.0164	C29F7.1	C29F7.1
178813_at	17.6509	C47B2.8	prx-11
192271_s_at	17.6377	C24G6.4	nhr-47
191065_s_at	17.474	Y47H9C.5	dnj-27
184602_at	17.4588	C10H11.3	ugt-25
183597_at	17.1868	F58E10.4	aip-1
179610_s_at	16.2302	T16G1.5	T16G1.5
192407_at	15.9895	K08F4.7	gst-4
172429_x_at	15.6916	F52E10.4	F52E10.4
189036_s_at	15.5641	ZK256.1	pmr-1
190957_at	15.5545	F37B1.4	gst-15
193348_s_at	15.4334	ZK945.2	pas-7
178316_at	15.1918	C29F7.2	C29F7.2
176607_s_at	15.1206	C30C11.4	C30C11.4
178688_s_at	14.827	K08D8.3	K08D8.3
187265_at	14.4275	F30B5.4	F30B5.4
173730_at	14.1258	M05D6.5	M05D6.5
189525_s_at	13.7902	F13H6.3	F13H6.3
178073_s_at	13.7134	F28H7.6	F28H7.6
189667_at	13.6337	C34B7.3	cyp-36A1
177726_at	13.536	K01G5.9	K01G5.9
190916_at	13.5352	C23G10.6	C23G10.6
189407_at	13.5083	F10D7.3	F10D7.3
185645_s_at	13.5045	F15B10.1	F15B10.1
185273_at	13.3238	E02C12.7	E02C12.8
184212_s_at	13.3059	C56C10.3	vps-32.1
187139_s_at	13.2797	F19C6.2A	F19C6.2
190974_at	13.1871	Y39B6B.AA	tsp-13
182424_at	12.6188	F56H1.5	F56H1.5
185171_at	12.6179	F19B10.4	F19B10.4
189642_at	12.6089	B0238.10	B0238.10
183587_at	12.3866	F40F11.3	F40F11.3
180193_at	12.2706	F14F9.4	F14F9.4
176529_at	12.0461	Y69A2AR.DD	smf-3
182747_at	11.9085	R08E5.3	R08E5.3
174471_at	11.8898	Y67D8C.9	Y67D8C.9
191066_s_at	11.8415	ZC455.6	ugt-5
191917_at	11.7532	T28F3.4	T28F3.4
193914_at	11.6341	M05D6.7	gbh-2
189767_at	11.6038	R05F9.6	R05F9.6
187724_s_at	11.5681	F12A10.2	F12A10.2
186250_s_at	11.5263	C32D5.12	C32D5.12
172579_x_at	11.5204	F59E12.6	F59E12.6
177546_at	11.5001	C54G4.7	C54G4.7
193924_at	11.4837	ZK455.7	pgp-3
177532_at	11.4627	F22B5.4	F22B5.4
183648_s_at	11.3853	K08F8.5	K08F8.5
187952_at	11.2604	R119.6	taf-4
185982_s_at	11.2291	T21D12.1	R02D3.8
186171_at	11.08	Y44E3A.1	Y44E3A.1
189653_s_at	11.0073	R08E5.2	R08E5.2
177275_at	10.868	M60.7	M60.7
184714_s_at	10.8609	Y53G8B.2	Y53G8B.2
190410_s_at	10.7782	F56B6.4	uvt-5
179053_at	10.7412	T28F4.4	T28F4.4
180192_at	10.403	C49G7.5	irg-2
187185_at	10.1667	Y71F9AL.10	Y71F9AL.10
191827_at	9.99326	C54D1.1	pgp-10
184265_at	9.95534	R13D11.4	R13D11.4
187567_at	9.94345	ZK177.2	ZK177.2
177949_at	9.79889	W01A8.1	mdt-28
188632_at	9.76086	K08E3.1	tyr-2
187851_at	9.74062	C25E10.3	srsx-34
178588_s_at	9.73433	B0019.1	amx-2
192852_s_at	9.68816	K01G5.1	rnf-113
178619_at	9.68747	C55A1.6	C55A1.6
187238_at	9.62505	F52B11.2	F52B11.2
189205_at	9.60227	M7.2	klc-1
182961_at	9.56337	R02D3.8	R02D3.8
182120_at	9.18295	Y87G2A.2	Y87G2A.2
181103_s_at	9.06013	E04A4.4	hoe-1
175975_at	9.05099	M02H5.3	nhr-201
182059_s_at	9.04198	Y40B1B.6	spr-5
181334_s_at	9.02742	C27H5.4	C27H5.4
173905_s_at	8.96638	B0310.5	ugt-46
192059_at	8.94607	Y51A2D.4	hmit-1.1
185802_at	8.92846	F59E11.5	F59E11.5
175918_at	8.80334	F41B4.3	F41B4.3
190298_s_at	8.73106	R05D8.8	dhs-14
176451_at	8.65755	Y37E11AR.2	siah-1
180616_at	8.61295	T22B7.3	T22B7.3
186780_at	8.53613	F10B5.2	F10B5.2
187999_at	8.21785	K08H10.1	lea-1
173163_s_at	8.17692	R166.5	mnk-1
194158_s_at	8.12242	Y105E8A.3	Y105E8A.3
188698_s_at	8.06977	T28C12.4	T28C12.4
194057_at	7.88167	F08A8.1	F08A8.1
179000_at	7.84863	C49G9.1	C49G9.1
190570_at	7.81856	F52D1.1	F52D1.1
173676_s_at	7.68753	F08C6.6	apy-1
189067_s_at	7.61461	T19B4.1	pamn-1
186182_s_at	7.56052	R02E12.6	hrg-1
192956_at	7.43956	F11G11.3	gst-6
182922_s_at	7.43772	C04F12.1	C04F12.1
189598_s_at	7.29576	ZC376.7	ZC376.7
189169_s_at	7.28589	H24K24.5	fmo-5
187951_at	7.12281	C30F12.6	C30F12.6
173007_s_at	7.12162	Y34D9A.6	glrx-10
176830_s_at	7.09162	Y40B10A.8	nhr-86
174156_s_at	7.05279	Y111B2A.12	Y111B2A.12
191863_at	7.0011	C33F10.7	lact-5
188343_at	6.98512	B0218.2	faah-2
173133_s_at	6.94263	R107.6	cls-2
182626_at	6.92726	F08F3.4	F08F3.10
191424_s_at	6.79342	F43E2.4	haf-2
191724_at	6.79276	Y47D3A.16	rsks-1
189548_s_at	6.75674	T20H12.2	nhr-88
189385_s_at	6.75118	C29F7.3	C29F7.3
192713_s_at	6.73577	F12F6.6	sec-24.1
186000_at	6.6909	Y87G2A.14	ndx-8
177979_s_at	6.64025	C36E8.3	pxd-1
190003_at	6.50739	F44C8.9	nhr-184
172799_x_at	6.47895	F53F1.5	cut-2
193905_at	6.46504	Y52B11A.3	Y52B11A.3
193894_at	6.43459	R03D7.1	R03D7.1
193891_at	6.42823	ZK455.1	aco-1
183270_at	6.40329	C14A4.12	C14A4.12
189948_at	6.38624	T01G6.2	nhr-131
193178_at	6.37262	F54D5.1	pcs-1
192177_s_at	6.35434	ZK632.4	ZK632.4
183440_s_at	6.31373	R09A1.3	R09A1.3
181552_at	6.3101	T22B7.2	T22B7.3
192132_at	6.28175	F38B7.3	F38B7.3
186013_at	6.26409	Y87G2A.11	Y87G2A.11
176071_at	6.22607	B0403.3	B0403.3
190895_at	6.20398	AC3.8	ugt-2
192959_at	6.18995	F47A4.5	F47A4.5
179301_at	6.16024	T26F2.2	T26F2.3
190977_s_at	6.15204	F42D1.2	F42D1.2
187973_s_at	6.14027	F22E12.4	egl-9
171918_x_at	6.11152	Y17G7B.10	Y17G7B.10
188610_at	6.08391	Y46H3D.7	nhr-238
193714_at	6.05273	C16A3.7	tag-182
189519_at	6.04294	R08F11.3	cyp-33C8
178386_s_at	6.0215	C47E8.4	C47E8.4
183575_at	5.98444	T14A8.2	T14A8.2
174404_s_at	5.98013	F14E5.5	lips-10
175993_at	5.97511	C29E4.7	gsto-1
185023_at	5.85732	Y56A3A.33	Y56A3A.33
181931_at	5.81087	F56A3.3	npp-6
193701_s_at	5.8073	K06B4.11	nhr-53
190959_s_at	5.78529	F37B1.5	gst-16
188431_s_at	5.76958	C14F5.1	dct-1
177224_at	5.76767	DY3.6	mfb-1
178425_at	5.71954	K08D8.6	K08D8.6
191572_s_at	5.57726	F22B5.7	zyg-9
189195_at	5.57081	T23F11.1	ppm-2
191455_s_at	5.55948	C34G6.4	pgp-2
192424_s_at	5.54534	D2030.9	wdr-23
172241_x_at	5.48345	C37A5.8	fipr-24
178571_s_at	5.45325	C37A5.2	fipr-22
192441_s_at	5.45285	F13B10.1	tir-1
178359_s_at	5.45131	T28B8.1	T28B8.1
192229_s_at	5.44608	Y38C9A.2	cgp-1
194091_s_at	5.40254	Y76A2A.2	cua-1
190069_at	5.35178	ZK455.8	oct-2
187097_at	5.32072	Y57A10A.14	Y57A10A.14
191053_at	5.31327	ZC455.5	ugt-4
187371_at	5.30631	T10F2.4	T10F2.4
188031_s_at	5.29669	K07E3.8	vem-1
178259_at	5.26931	F36A2.3	F36A2.3
189092_s_at	5.25736	C10C5.4	C10C5.4
176004_at	5.18784	M02H5.4	nhr-202
172967_x_at	5.14214	C25A1.11	aha-1
191226_s_at	5.13935	F37B12.2	gcs-1
184504_s_at	5.13782	Y73C8B.3	Y73C8B.3
184260_s_at	5.12231	C15B12.4	C15B12.4
182662_at	5.11396	Y37H2A.1	Y37H2A.1
193882_at	5.08557	C46F11.2	C46F11.2
185142_at	5.0772	E02C12.8	E02C12.8
181697_at	5.06705	C08E3.6	fbxa-163
181742_s_at	5.05938	ZC328.3	ZC328.3
180409_at	5.05779	F17C11.5	clec-221
173786_s_at	5.03245	Y37E11AR.4	nape-1
179214_at	4.99887	F54B8.4	F54B8.4
190667_s_at	4.94014	M03F4.7	calu-1
193203_s_at	4.93203	Y47D9A.1	Y47D9A.1
193929_s_at	4.88032	D2089.5	gbh-1
193282_at	4.86431	K08H10.4	uda-1
184023_at	4.86366	D1022.3	D1022.3
178608_s_at	4.85836	F25D7.1	cup-2
179171_at	4.84404	T27F6.8	T27F6.8
178726_s_at	4.83063	R11A5.2	nud-2
181202_at	4.8027	F26G1.2	F26G1.2
189851_at	4.76207	C47D2.2	cdd-1
179270_at	4.76048	R07E5.7	R07E5.7
175299_at	4.70007	F10B5.8	F10B5.8
174204_at	4.53655	F20A1.6	F20A1.6
182083_at	4.5325	Y48C3A.4	ztf-22
193659_at	4.52236	F47G4.3	gpdh-1
193718_at	4.51413	C15B12.7	cdf-1
182563_at	4.50632	R03A10.5	R03A10.5
190849_at	4.49218	F10D2.11	ugt-41
186885_at	4.46944	T21D12.9	T21D12.9
191576_at	4.40809	C39E9.7	C39E9.7
192823_at	4.38984	F41C3.2	F41C3.2
173472_s_at	4.37124	Y57A10C.6	daf-22
189770_at	4.3401	F57B9.1	F57B9.1
193710_at	4.33173	T05H4.6	T05H4.6
191759_at	4.317	K08C7.5	fmo-2
193611_at	4.31569	R107.7	gst-1
194157_s_at	4.28339	F53B6.8	fipr-26
172203_x_at	4.27319	Y41E3.8	Y41E3.8
176016_at	4.26657	M02H5.5	nhr-203
182155_at	4.26362	F26F4.3	rom-1
174451_at	4.25417	C33H5.19	tag-321
191521_s_at	4.2518	F26A3.4	F26A3.4
185958_s_at	4.25164	ZK546.13	cblc-1
186696_at	4.24515	ZK632.5	ZK632.5
192107_s_at	4.23879	D2023.2	pyc-1
192135_at	4.19035	B0272.4	B0272.4
183815_at	4.15321	F21E9.3	ttr-37
182805_s_at	4.13371	C49H3.9	C49H3.9
179360_s_at	4.09269	T16G1.7	T16G1.7
177676_s_at	4.0694	C53B4.3	C53B4.3
188584_s_at	4.0601	F14B4.2	F14B4.2
180412_at	4.03892	R05H10.1	R05H10.1
178146_s_at	4.01754	Y41E3.6	Y41E3.6
189457_at	4.01162	B0213.15	cyp-34A9
172386_x_at	4.00013	B0213.5	nlp-30
188998_s_at	3.98468	C05A9.1	pgp-5
188980_at	3.92344	H23N18.2	ugt-14
192896_at	3.89359	F08G12.5	F08G12.5
185165_s_at	3.88714	F09E5.10	F09E5.10
173055_s_at	3.85911	C47E8.5	daf-21
172220_x_at	3.82782	C37A5.4	fipr-23
182723_at	3.80609	E04F6.6	E04F6.6
182286_at	3.79149	F45E1.4	F45E1.4
193916_s_at	3.78505	F31D4.3	fkb-6
185570_s_at	3.78463	Y105E8A.2	Y105E8A.2
181827_at	3.76038	F45E1.3	F45E1.3
191350_s_at	3.7528	F10G8.3	npp-17
194129_s_at	3.75264	K08E3.5	K08E3.5
189964_at	3.72744	T01G6.4	nhr-106
187956_at	3.70314	ZK593.4	rbr-2
176876_at	3.6963	CC8.2	CC8.2
192685_at	3.69616	Y45F10D.13	tag-208
181053_s_at	3.68769	T19E7.3	bec-1
179758_at	3.67967	K02D7.5	K02D7.5
193124_s_at	3.65683	C07A12.4	pdi-2
181797_at	3.63821	F17H10.1	F17H10.1
174023_at	3.6164	ZC410.1	nhr-11
189530_s_at	3.60407	Y42G9A.5	wht-7
182782_at	3.58214	H12D21.7	H12D21.7
188539_s_at	3.57174	F15A8.6	F15A8.6
181922_at	3.57157	Y87G2A.3	atg-4.1
181010_s_at	3.561	K04G7.3	ogt-1
185668_s_at	3.54075	C29H12.6	C29H12.6
193486_at	3.53284	F16H11.5	nhr-45
172773_x_at	3.51735	K10B3.2	nhr-88
184508_s_at	3.51585	W09G12.7	W09G12.7
193009_at	3.51127	T21C12.2	hpd-1
176797_at	3.50772	C03B1.13	C03B1.13
180855_s_at	3.48037	C52B9.7	paf-2
191364_at	3.45675	R05H10.5	R05H10.5
172769_x_at	3.45448	F44C8.1	cyp-33C4
179366_at	3.45352	F22D6.2	F22D6.2
186829_at	3.45093	D2013.9	ttll-12
184175_at	3.44252	F58E10.7	F58E10.7
171871_x_at	3.42461	F28D9.1	rsr-1
184428_at	3.42207	K11H12.8	K11H12.8
184073_at	3.40089	K07B1.1	try-5
173746_s_at	3.39237	F15C11.2	ubql-1
188573_at	3.38824	H17B01.2	col-70
192062_at	3.38179	R08D7.6	pde-2
186947_s_at	3.37519	R08D7.1	R08D7.1
191046_s_at	3.37444	F48E8.5	paa-1
175294_s_at	3.35602	T17H7.7	T17H7.7
180673_s_at	3.34282	ZK180.3	ZK180.3
178494_at	3.32142	C27D8.3	C27D8.3
193313_s_at	3.31666	C02F12.8	C02F12.8
190696_at	3.31486	Y110A7A.8	Y110A7A.8
173867_s_at	3.2987	K01A11.4	spe-41
178886_at	3.28915	F32D8.3	F32D8.3
182532_at	3.23828	H12D21.5	H12D21.7
191116_at	3.22645	Y18D10A.9	Y18D10A.9
183310_s_at	3.2213	T23C6.3	cnp-3
172303_x_at	3.20328	W05H9.3	W05H9.3
191646_at	3.19879	F53F4.5	fmo-4
190424_at	3.19471	C46C2.1	wnk-1
184044_at	3.17228	T10D4.3	T10D4.3
190646_s_at	3.16638	F18E3.7	F18E3.7
186650_at	3.16611	Y55F3BL.2	Y55F3BL.2
181303_at	3.15818	C33A12.3	C33A12.3
189481_at	3.14078	B0213.10	cyp-34A5
187521_at	3.11287	R05D3.8	R05D3.8
187191_at	3.08273	C04A2.1	tbc-6
182464_s_at	3.07286	C55B6.2	dnj-7
181287_at	3.0662	C37H5.2	C37H5.2
189184_at	3.06091	F22F7.5	ckb-4
188912_s_at	3.05805	R07G3.1	cdc-42
179942_at	3.04658	M01G12.9	M01G12.9
190112_s_at	3.02771	ZK783.2	upp-1
192161_s_at	3.02359	F42A9.2	lin-49
183044_at	2.99723	F38A5.7	F38A5.7
185628_at	2.99105	F21D12.3	F21D12.3
190009_at	2.97985	F49E12.10	F49E12.10
192415_at	2.97796	ZK180.4	sar-1
182418_s_at	2.97318	F11C1.5	F11C1.5
187597_at	2.96918	T20B12.6	mml-1
187935_s_at	2.96788	F44F4.4	ptr-8
189578_at	2.95163	T10B9.2	cyp-13A5
176728_s_at	2.95066	M01D7.2	scm-1
191802_at	2.93732	ZC506.3	pssy-1
188958_at	2.92809	R119.3	R119.3
182843_at	2.9199	Y44A6C.1	Y44A6C.1
193179_s_at	2.91762	ZK637.14	ZK637.14
179813_at	2.90971	F17A9.2	F17A9.2
178089_at	2.89401	K03B8.6	K03B8.6
189902_at	2.88939	C06G3.1	nhr-105
172375_x_at	2.87736	B0213.4	nlp-29
187539_s_at	2.86748	ZK353.8	ubxn-4
184191_at	2.86092	R09B5.9	cnc-4
184582_s_at	2.86001	F57B9.10	rpn-6
191205_s_at	2.83348	C33G8.11	nhr-107
183481_s_at	2.83153	T26A8.4	T26A8.4
192226_s_at	2.83038	H15N14.1	nsf-1
179402_at	2.82065	F52H3.5	F52H3.5
183521_at	2.81739	F07C6.4	F07C6.4
185743_at	2.8142	Y11D7A.10	Y11D7A.10
193792_s_at	2.81319	C12D8.11	rop-1
182292_at	2.8121	Y87G2A.4	aex-6
172427_x_at	2.81037	B0213.3	nlp-28
176141_s_at	2.80496	Y58A7A.3	Y58A7A.3
187304_s_at	2.79586	C37C3.8	tag-253
191539_at	2.79016	F19H8.1	tps-2
193141_s_at	2.78486	C03C10.3	rnr-2
189582_s_at	2.77915	Y111B2A.18	rsp-3
190879_at	2.75607	AC3.7	ugt-1
184322_at	2.74779	K08H10.2	K08H10.2
183066_at	2.74628	F13B9.8	fis-2
174997_at	2.73693	C40C9.5	nlg-1
188288_s_at	2.7217	M05D6.4	lact-4
183256_at	2.72008	C01G5.6	C01G5.6
191843_s_at	2.70944	D2045.6	cul-1
188471_at	2.69718	M03C11.8	M03C11.8
187353_s_at	2.6945	Y110A2AL.8	ptc-3
185999_at	2.69122	C03G6.17	C03G6.17
191610_s_at	2.68951	C49A9.8	ugt-24
187979_at	2.68686	C30C11.2	rpn-3
172343_x_at	2.68174	B0213.6	nlp-31
191415_at	2.66428	F42G10.2	mkk-4
183452_s_at	2.66185	Y32F6B.1	Y32F6B.1
181919_at	2.63813	W05H12.1	W05H12.1
190506_s_at	2.62607	Y47G6A.20	rnp-6
183763_at	2.62574	T12B3.4	T12B3.4
181147_s_at	2.62158	T20B5.3	oga-1
177274_s_at	2.61554	R166.4	pro-1
177173_s_at	2.60852	Y73B6BL.4	Y73B6BL.4
182697_s_at	2.606	F53C11.5	F53C11.5
173252_s_at	2.60581	T19C4.7	nlp-33
186711_s_at	2.58959	B0464.6	B0464.6
190200_at	2.58072	C47A10.5	C47A10.5
176230_at	2.57553	Y71H2AM.16	pho-9
190611_s_at	2.55644	F22D6.5	prpf-4
181855_at	2.52568	F58A6.1	F58A6.1
193940_s_at	2.52469	F46C3.1	pek-1
193167_s_at	2.51088	F52C9.4	pqe-1
192603_at	2.50734	C33G8.6	nhr-42
189358_at	2.5072	T10B10.8	T10B10.8
194027_s_at	2.50662	Y54E5A.6	Y54E5A.6
187548_s_at	2.50595	C32D5.6	C32D5.6
176966_at	2.49557	Y105E8A.12	catp-1
191850_s_at	2.48942	K08C7.2	fmo-1
189372_s_at	2.48424	Y32H12A.3	dhs-9
191891_at	2.48292	T19D2.2	prl-1
186210_at	2.48158	C01B12.2	C01B12.2
187483_at	2.4756	B0416.7	B0416.7
173612_s_at	2.4386	C49347	npp-20
187614_at	2.42751	C05D10.3	wht-1
176851_at	2.42172	Y40B10A.6	Y40B10A.6
176701_at	2.41816	M04F3.1	rpa-2
188818_s_at	2.41462	M7.5	atg-7
185251_s_at	2.40897	F11G11.5	F11G11.5
192919_s_at	2.40888	F11A6.1	kpc-1
184098_s_at	2.40654	Y73F4A.2	Y73F4A.2
193690_at	2.39854	F35G2.1	F35G2.1
189589_s_at	2.39253	C27B7.4	rad-26
177118_s_at	2.37068	R13.1	miz-1
184052_s_at	2.35634	F54H12.1	aco-2
192783_at	2.34231	Y17G7B.7	tpi-1
189224_s_at	2.33263	F42H11.2	lem-3
184293_at	2.3322	F53F10.5	npp-11
191434_at	2.32999	T25B9.7	ugt-54
180537_s_at	2.32688	F18C5.4	F18C5.10
188498_s_at	2.32352	F25B5.4	ubq-1
187617_at	2.32127	ZK1236.6	pqn-96
173945_s_at	2.307	B0303.7	B0303.7
189758_s_at	2.30231	C25A1.4	C25A1.4
179781_at	2.29265	C09E7.4	C09E7.4
174122_s_at	2.29024	T11B7.4	alp-1
175275_s_at	2.26903	C33H5.11	imp-3
187156_at	2.25942	Y45G12C.1	Y45G12C.1
189826_at	2.24905	F25D1.1	tag-93
190688_s_at	2.24314	K09H11.7	C53A3.2
186854_s_at	2.24305	Y59E9AL.36	Y59E9AL.36
176237_at	2.2351	Y105E8B.8	ero-1
180736_s_at	2.23447	Y37A1B.1	lst-3
190060_at	2.22919	B0546.1	mai-2
172034_x_at	2.22688	T27B7.1	nhr-59
193230_at	2.2259	F28B12.2	egl-44
193544_s_at	2.22314	F45D3.5	sel-1
181814_at	2.21937	ZC239.6	ZC239.6
189533_at	2.21579	ZK643.2	ZK643.2
187332_s_at	2.19364	C37C3.2	C37C3.2
190352_s_at	2.18851	T08B2.7	T08B2.7
183767_at	2.18829	M02E1.1	M02E1.1
182900_at	2.18031	K07B1.5	acl-14
177191_s_at	2.17571	3R5.2	mdt-29
192756_s_at	2.15844	K11H3.1	gpdh-2
173361_s_at	2.14351	Y105E8A.24	Y105E8A.24
172473_at	2.14142	F28F5.4	F28F5.4
187969_s_at	2.14059	F02E8.6	ncr-1
176411_s_at	2.13041	Y71G12B.15	ubc-3
190283_at	2.11907	F53F10.4	unc-108
193745_at	2.11222	ZK593.6	lgg-2
184636_at	2.10377	F48G7.10	F48G7.10
187621_s_at	2.10056	ZK1236.7	ZK1236.7
192810_s_at	2.09832	F43G6.8	F43G6.8
191070_at	2.09829	F59E10.2	cyn-4
193032_s_at	2.08655	C25A1.5	C25A1.5
193057_s_at	2.06822	C47B2.4	pbs-2
186400_s_at	2.06094	T10B11.6	T10B11.6
188201_at	2.06022	F16F9.4	F16F9.4
183240_s_at	2.04488	H37A05.1	H37A05.1
184722_at	2.031	T12E12.1	T12E12.1
177977_s_at	2.03075	C34D1.4	C34D1.4
183861_at	2.03052	W02D9.10	W02D9.10
187013_at	2.02619	Y77E11A.2	Y77E11A.2
194041_s_at	2.01724	K08E3.4	K08E3.4
188006_s_at	2.01498	ZC395.3	toc-1
183817_at	2.00941	K04G7.1	K04G7.1
