# Supplementary material for: A conserved mitochondrial surveillance pathway is required for defense against Pseudomonas aeruginosa
Source: PLoS Genet. 2017 Jun 29;13(6):e1006876. doi: 10.1371/journal.pgen.1006876 (PMC5510899; doi:10.1371/journal.pgen.1006876)
Supplement: S10 Table — (XLSX) [file pgen.1006876.s019.xlsx]

## Sheet: ESRE panel
			Average Expression				Fold_N2_OP50 (>2)				Wilcoxon coefficient (>1.5)				Expression Level (>80)			Signifucantly Upregulated (Fold / 0)
Affy ID	N2_OP50	N2_PA14	zip-2_PA14	zip-4_PA14	cebp-1_PA14	N2_PA14	zip-2_PA14	zip-4_PA14	cebp-1_PA14	N2_PA14	zip-2_PA14	zip-4_PA14	cebp-1_PA14	N2_PA14	zip-2_PA14	zip-4_PA14	cebp-1_PA14	N2_PA14	zip-2_PA14	zip-4_PA14	cebp-1_PA14
192635_at	18.8247	764.864	192.533	32.885	16.8922	40.631	10.2277	1.74691	0.897343	32.6601	2.39592	1	1	1	1	0	0	40.631	10.2277	0	0
192266_s_at	5	543	88	77	6	118.71	19.33	16.73	1.24	90.58	4.37	1.21	1	1	1	0	0	118.707	19.3333	0	0
190958_s_at	14	10440	2957	1809	510	733.43	207.76	127.1	35.8	291.79	49.33	19.08	8.38	1	1	1	1	733.426	207.755	127.103	35.8023
173687_s_at	5	455	68	19	13	85.87	12.92	3.6	2.55	51.37	7.24	1.97	2.01	1	0	0	0	85.8746	0	0	0
188444_at	5	1791	549	337	28	378.19	115.86	71.12	5.88	296.48	63.92	24.4	1.01	1	1	1	0	378.189	115.859	71.1204	0
179226_at	5	6	5	5	5	1.28	1	1	1	1.06	1	1	1	0	0	0	0	0	0	0	0
179171_at	5	7	7	6	5	1.52	1.38	1.18	1.07	1.2	1.14	1.01	1.01	0	0	0	0	0	0	0	0
191521_s_at	1245	5571	3484	1554	1713	4.47	2.8	1.25	1.38	3.44	1.75	0.7	0.93	1	1	1	1	4.47281	2.79716	0	0
